# Supplementary material for: Benefits of Innovative and Fully Water-Compatible Stationary Phases of Thin-Film Microextraction (TFME) Blades
Source: Molecules. 2021 Jul 21;26(15):4413. doi: 10.3390/molecules26154413 (PMC8347298; doi:10.3390/molecules26154413)
Supplement: Supplementary file 1 [file molecules-26-04413-s001.zip]

Archive with 1 entries (1 files):
- molecules-1286508-supplementary.pdf
